# Supplementary material for: A20 in dendritic cells restrains intestinal anti-bacterial peptide expression and preserves commensal homeostasis
Source: PLoS One. 2019 Jul 11;14(7):e0218999. doi: 10.1371/journal.pone.0218999 (PMC6622485; doi:10.1371/journal.pone.0218999)
Supplement: S1 Table — Tabular list of taxa enriched in A20dDC mice relative to control (Cre-) mice. OTUs that are relatively enriched in A20dDC mice are shaded grey; OTUs that are enriched in Cre- mice are shaded peach. (XLSX) [file pone.0218999.s003.xlsx]

## Sheet: Week 1
Supplemental Fig 4. Taxa significantly enriched in age matched A20dDC mice and control A20Fl/Fl (Cre-) mice. A20dDC mice versus A20Fl/Fl (Cre-) mice group’s comparison of mean relative abundance across repeated measures from 1, 2 or 4 week old.
Enriched in A20dDC
OTU ID	Total Reads (A20dDC)	Total Reads (Cre-)	Mean Read Difference (A20dDC minus Cre-)	Best Model	Best Model p value	Best Model q value	Phylum	Class	Order	Family	Genus	Species
OTU_236	1551	59	160.533	NegBin	2.85e-07	1.34e-05	Bacteroidetes	Bacteroidia	Bacteroidales	Porphyromonadaceae	Porphyromonas	---
OTU_271	181	17	16.7111	ZI-NegBin	0.00595704	0.0932945	Firmicutes	Bacilli	Lactobacillales	Lactobacillaceae	Lactobacillus	---
Enriched in Cre-
OTU ID	Total Reads (A20dDC)	Total Reads (Cre-)	Mean Read Difference (A20dDC minus Cre-)	Best Model	Best Model p value	Best Model q value	Phylum	Class	Order	Family	Genus	Species
OTU_538	52	189	-32.0222	NegBin	0.00793996	0.0932945	Firmicutes	Bacilli	Lactobacillales	Lactobacillaceae	Lactobacillus	---
OTU_712	7	17	-2.62222	ZI-NegBin	2.01e-05	0.000471616	Firmicutes	Bacilli	Lactobacillales	Lactobacillaceae	Lactobacillus	reuteri

## Sheet: Week 2
Taxa significantly enriched in age matched (2 weeks) A20dDC or Cre- mice
Enriched in A20dDC
OTU ID	Total Reads (A20dDC)	Total Reads (Cre-)	Mean Read Difference (A20dDC minus Cre-)	Best Model	Best Model p value	Best Model q value	Phylum	Class	Order	Family	Genus	Species
OTU_4	88106	5862	11121.1	NegBin	0.0159572	0.0879346	Bacteroidetes	Bacteroidia	Bacteroidales	Bacteroidaceae	Bacteroides	acidifaciens
OTU_43	4303	74	596.214	Poisson	3.43e-196	9.5e-194	Bacteroidetes	Bacteroidia	Bacteroidales	Bacteroidaceae	Bacteroides	---
OTU_42	3668	60	509	ZI-NegBin	9.16e-11	3.17e-09	Bacteroidetes	Bacteroidia	Bacteroidales	S24-7	---	---
OTU_32	2747	58	377.929	ZI-NegBin	0.00817126	0.0552058	Firmicutes	Clostridia	Clostridiales	---		---
OTU_53	2414	19	340.107	NegBin	2.87e-06	5.3e-05	Proteobacteria	Epsilonproteobacteria	Campylobacterales	Helicobacteraceae	Helicobacter	---
OTU_38	2952	460	306.714	ZI-NegBin	0.0117603	0.0708177	Proteobacteria	Gammaproteobacteria	Enterobacteriales	Enterobacteriaceae	---	---
OTU_812	988	43	130.393	ZI-NegBin	3.32e-06	5.75e-05	Bacteroidetes	Bacteroidia	Bacteroidales	Bacteroidaceae	Bacteroides	acidifaciens
OTU_41	874	4	123.857	NegBin	0.000163551	0.002014	Firmicutes	Clostridia	Clostridiales	Lachnospiraceae	---	---
OTU_76	808	5	114.179	ZI-NegBin	0.00846228	0.0558107	Bacteroidetes	Bacteroidia	Bacteroidales	S24-7	---	---
OTU_673	631	20	85.1429	ZI-NegBin	1.11e-06	2.57e-05	Bacteroidetes	Bacteroidia	Bacteroidales	Bacteroidaceae	Bacteroides	---
OTU_67	546	3	77.25	ZI-NegBin	1.08e-17	7.45e-16	Bacteroidetes	Bacteroidia	Bacteroidales	Rikenellaceae	AF12	---
OTU_496	476	7	66.25	ZI-NegBin	0.00181075	0.0167192	Firmicutes	Clostridia	Clostridiales	Ruminococcaceae	Ruminococcus	---
OTU_49	414	19	54.3929	ZI-NegBin	7.84e-07	1.97e-05	Bacteroidetes	Bacteroidia	Bacteroidales	S24-7	---	---
OTU_612	303	3	42.5357	ZI-NegBin	2.03e-18	1.87e-16	Bacteroidetes	Bacteroidia	Bacteroidales	Bacteroidaceae	Bacteroides	---
OTU_153	503	141	36.6071	ZI-NegBin	0.00483098	0.0343124	Bacteroidetes	Bacteroidia	Bacteroidales	S24-7	---	---
OTU_16	212	10	27.7857	ZI-NegBin	0.0105595	0.0680228	Firmicutes	Erysipelotrichi	Erysipelotrichales	Erysipelotrichaceae	Allobaculum	---
OTU_72	184	13	23.0357	ZI-NegBin	0.0146981	0.084522	Firmicutes	Clostridia	Clostridiales	Ruminococcaceae	Oscillospira	---
OTU_608	141	13	16.8929	ZI-NegBin	0.0020044	0.0173506	Bacteroidetes	Bacteroidia	Bacteroidales	Bacteroidaceae	Bacteroides	acidifaciens
OTU_132	231	97	8.75	ZI-NegBin	7.41e-13	3.42e-11	Firmicutes	Erysipelotrichi	Erysipelotrichales	Erysipelotrichaceae	Coprobacillus	---
OTU_52	28	1	3.75	ZI-NegBin	0.0113204	0.0696836	Firmicutes	Clostridia	Clostridiales	---	---	---
OTU_751	24	1	3.17857	ZI-NegBin	0.0131253	0.0773557	Firmicutes	Erysipelotrichi	Erysipelotrichales	Erysipelotrichaceae	Allobaculum	---
OTU_80	35	8	3	ZI-NegBin	0.000167228	0.002014	Bacteroidetes	Bacteroidia	Bacteroidales	S24-7	---	---
OTU_1015	21	1	2.75	ZI-NegBin	0.00340714	0.0277582	Firmicutes	Clostridia	Clostridiales	---	---	---
OTU_292	19	1	2.46429	ZI-NegBin	0.00458061	0.0336033	Firmicutes	Clostridia	Clostridiales	Lachnospiraceae	---	---
OTU_764	12	1	1.46429	ZI-NegBin	0.0161901	0.0879346	Proteobacteria	Deltaproteobacteria	Desulfovibrionales	Desulfovibrionaceae	Desulfovibrio	---
OTU_1029	9	2	0.785714	ZI-NegBin	0.00435384	0.0335004	Firmicutes	Clostridia	Clostridiales	Ruminococcaceae	Oscillospira	---
Enriched in Cre-
OTU ID	Total Reads (A20dDC)	Total Reads (Cre-)	Mean Read Difference (A20dDC minus Cre-)	Best Model	Best Model p value	Best Model q value	Phylum	Class	Order	Family	Genus	Species
OTU_51	70	5579	-1384.75	ZI-NegBin	4.75e-06	7.74e-05	Firmicutes	Clostridia	Clostridiales	Peptostreptococcaceae	---	---
OTU_14	325	1887	-425.321	ZI-NegBin	0.00191452	0.0171072	Bacteroidetes	Bacteroidia	Bacteroidales	S24-7	---	---
OTU_17	902	2059	-385.893	ZI-NegBin	0.000139671	0.00184233	Bacteroidetes	Bacteroidia	Bacteroidales	S24-7	---	---
OTU_40	65	890	-213.214	ZI-NegBin	2.19e-28	3.03e-26	Proteobacteria	Epsilonproteobacteria	Campylobacterales	Helicobacteraceae	Helicobacter	---
OTU_685	127	861	-197.107	ZI-NegBin	0.00460983	0.0336033	Bacteroidetes	Bacteroidia	Bacteroidales	S24-7	---	---
OTU_850	103	675	-154.036	NegBin	0.0111734	0.0696836	Bacteroidetes	Bacteroidia	Bacteroidales	S24-7	---	---
OTU_98	171	605	-126.821	ZI-NegBin	0.00107952	0.0110751	Firmicutes	Clostridia	Clostridiales	Ruminococcaceae	---	---
OTU_28	3	468	-116.571	ZI-NegBin	7.37e-15	4.08e-13	Bacteroidetes	Bacteroidia	Bacteroidales	Rikenellaceae	---	---
OTU_103	40	359	-84.0357	ZI-NegBin	1.51e-06	3.23e-05	Firmicutes	Clostridia	Clostridiales	Ruminococcaceae	---	---
OTU_189	3	215	-53.3214	ZI-NegBin	4.7e-11	1.86e-09	Firmicutes	Clostridia	Clostridiales	---	---	---
OTU_706	3	129	-31.8214	NegBin	0.0170273	0.0907031	Firmicutes	Clostridia	Clostridiales	Peptostreptococcaceae	---	---
OTU_1027	47	144	-29.2857	ZI-NegBin	0.0035442	0.0280498	Bacteroidetes	Bacteroidia	Bacteroidales	Porphyromonadaceae	Parabacteroides	distasonis
OTU_627	3	82	-20.0714	ZI-NegBin	1.26e-08	3.48e-07	Firmicutes	Bacilli	Lactobacillales	Lactobacillaceae	Lactobacillus	---
OTU_822	2	80	-19.7143	ZI-NegBin	0.00100472	0.0107041	Firmicutes	Clostridia	Clostridiales	Peptostreptococcaceae	---	---
OTU_109	1	79	-19.6071	NegBin	0.00582897	0.0403656	Firmicutes	Clostridia	Clostridiales	Lachnospiraceae	---	---
OTU_254	2	62	-15.2143	ZI-NegBin	8.86e-05	0.00122643	Bacteroidetes	Flavobacteriia	Flavobacteriales	[Weeksellaceae]	---	---
OTU_69	10	53	-11.8214	ZI-NegBin	7.93e-05	0.00115655	Bacteroidetes	Bacteroidia	Bacteroidales	Rikenellaceae	---	---
OTU_177	12	48	-10.2857	ZI-NegBin	1.42e-10	4.38e-09	Firmicutes	Clostridia	Clostridiales	Ruminococcaceae	---	---
OTU_244	35	46	-6.5	ZI-NegBin	0.000184246	0.0021265	Bacteroidetes	Bacteroidia	Bacteroidales	S24-7	---	---
OTU_976	3	23	-5.32143	ZI-NegBin	1.54e-05	0.000237616	Bacteroidetes	Bacteroidia	Bacteroidales	S24-7	---	---
OTU_1166	5	24	-5.28571	ZI-NegBin	0.00164968	0.0158953	Firmicutes	Bacilli	Lactobacillales	Lactobacillaceae	Lactobacillus	---
OTU_188	11	22	-3.92857	ZI-NegBin	1.74e-06	3.45e-05	Firmicutes	Clostridia	Clostridiales	Lachnospiraceae	---	---
OTU_794	10	19	-3.32143	ZI-NegBin	0.0149515	0.084522	Firmicutes	Clostridia	Clostridiales	Lachnospiraceae	---	---
OTU_447	3	14	-3.07143	ZI-NegBin	0.000777443	0.00861407	Firmicutes	Clostridia	Clostridiales	---	---	---
OTU_820	2	10	-2.21429	ZI-NegBin	0.00166413	0.0158953	Firmicutes	Bacilli	Lactobacillales	Lactobacillaceae	Lactobacillus	---
OTU_175	21	15	-0.75	ZI-NegBin	0.00232838	0.0195443	Firmicutes	Clostridia	Clostridiales	---	---	---

## Sheet: Week 4
Taxa significantly enriched in age matched (4 weeks) A20dDC or Cre- mice
Enriched in A20dDC
OTU ID	Total Reads (A20dDC)	Total Reads (Cre-)	Mean Read Difference (A20dDC minus Cre-)	Best Model	Best Model p value	Best Model q value	Phylum	Class	Order	Family	Genus	Species
OTU_29	26303	19	1634.44	NegBin	8.27147e-09	1.50541e-06	Deferribacteres	Deferribacteres	Deferribacterales	Deferribacteraceae	Mucispirillum	schaedleri
OTU_21	25045	69	1530.81	NegBin	0.00152374	0.0311102	Proteobacteria	Alphaproteobacteria	Rickettsiales	---	---	---
OTU_8	19138	2	1195.12	NegBin	0.00309001	0.0496219	Firmicutes	Erysipelotrichi	Erysipelotrichales	Erysipelotrichaceae	Allobaculum	---
OTU_18	12514	112	726.125	NegBin	0.000970845	0.0229332	Bacteroidetes	Bacteroidia	Bacteroidales	Bacteroidaceae	Bacteroides	---
OTU_979	12116	77	718.75	ZI-NegBin	0.00024403	0.00956544	Proteobacteria	Alphaproteobacteria	Rickettsiales	---	---	---
OTU_600	8143	1	508.438	NegBin	0.00213386	0.0375835	Firmicutes	Clostridia	Clostridiales	Ruminococcaceae	---	---
OTU_47	8745	98	497.562	ZI-NegBin	0.00189881	0.0370269	Firmicutes	Clostridia	Clostridiales	Ruminococcaceae	---	---
OTU_24	6704	31	403.5	NegBin	1.12882e-07	1.54083e-05	Proteobacteria	Deltaproteobacteria	Desulfovibrionales	Desulfovibrionaceae	---	---
OTU_53	6497	21	395.562	NegBin	9.78672e-05	0.0062084	Proteobacteria	Epsilonproteobacteria	Campylobacterales	Helicobacteraceae	Helicobacter	---
OTU_6	6713	97	371.062	ZI-NegBin	0.000771958	0.0195852	Bacteroidetes	Bacteroidia	Bacteroidales	S24-7	---	---
OTU_26	5019	16	305.688	NegBin	0.000289105	0.0105234	Proteobacteria	Betaproteobacteria	Burkholderiales	Alcaligenaceae	Sutterella	---
OTU_39	4054	25	240.875	NegBin	0.00603836	0.0867617	Bacteroidetes	Bacteroidia	Bacteroidales	Porphyromonadaceae	Parabacteroides	distasonis
OTU_10	3481	41	197.062	ZI-NegBin	0.000644743	0.0185279	Bacteroidetes	Bacteroidia	Bacteroidales	[Paraprevotellaceae]	[Prevotella]	---
OTU_74	2367	7	144.438	NegBin	0.000378226	0.012907	Firmicutes	Clostridia	Clostridiales	---	---	---
OTU_33	2471	42	133.438	ZI-NegBin	0.00278159	0.0460227	Bacteroidetes	Bacteroidia	Bacteroidales	Prevotellaceae	Prevotella	---
OTU_96	1676	33	88.25	ZI-NegBin	0.00275808	0.0460227	Firmicutes	Clostridia	Clostridiales	Lachnospiraceae	---	---
OTU_72	1599	33	83.4375	ZI-NegBin	0.0057158	0.0843466	Firmicutes	Clostridia	Clostridiales	Ruminococcaceae	Oscillospira	---
OTU_100	1172	7	69.75	NegBin	0.000123312	0.0062084	Proteobacteria	Deltaproteobacteria	Desulfovibrionales	Desulfovibrionaceae	---	---
OTU_104	1144	5	69	NegBin	0.00135717	0.0296405	Proteobacteria	Deltaproteobacteria	Desulfovibrionales	Desulfovibrionaceae	Desulfovibrio	---
OTU_79	1071	10	61.9375	NegBin	0.00656405	0.0901857	Firmicutes	Clostridia	Clostridiales	Lachnospiraceae	[Ruminococcus]	gnavus
OTU_125	958	8	55.875	NegBin	0.00206735	0.0375835	Firmicutes	Clostridia	Clostridiales	---	---	---
OTU_874	808	2	49.5	NegBin	0.00497325	0.0754276	Bacteroidetes	Bacteroidia	Bacteroidales	Porphyromonadaceae	Parabacteroides	distasonis
OTU_173	637	1	39.3125	NegBin	0.00153841	0.0311102	Proteobacteria	Deltaproteobacteria	Desulfovibrionales	Desulfovibrionaceae	Bilophila	---
OTU_120	575	5	33.4375	ZI-NegBin	0.000789148	0.0195852	Bacteroidetes	Bacteroidia	Bacteroidales	S24-7	---	---
OTU_204	480	4	28	ZI-NegBin	0.00210061	0.0375835	Firmicutes	Clostridia	Clostridiales	Ruminococcaceae	Ruminococcus	---
OTU_946	440	4	25.5	ZI-NegBin	0.000125078	0.0062084	Proteobacteria	Deltaproteobacteria	Desulfovibrionales	Desulfovibrionaceae	Desulfovibrio	---
OTU_90	692	49	18.75	ZI-NegBin	0.000469956	0.0150939	Bacteroidetes	Bacteroidia	Bacteroidales	S24-7	---	---
OTU_111	278	1	16.875	ZI-NegBin	0.000245268	0.00956544	Firmicutes	Clostridia	Clostridiales	---	---	---
OTU_177	274	1	16.625	NegBin	0.00697222	0.0928496	Firmicutes	Clostridia	Clostridiales	Ruminococcaceae	---	---
OTU_361	380	17	15.25	ZI-NegBin	0.00100805	0.0229332	Firmicutes	Clostridia	Clostridiales	Ruminococcaceae	---	---
OTU_520	174	1	10.375	ZI-NegBin	0.00660701	0.0901857	Firmicutes	Clostridia	Clostridiales	---	---	---
Enriched in Cre-
OTU ID	Total Reads (A20dDC)	Total Reads (Cre-)	Mean Read Difference (A20dDC minus Cre-)	Best Model	Best Model p value	Best Model q value	Phylum	Class	Order	Family	Genus	Species
OTU_5	14329	15743	-6975.94	NegBin	0.000516411	0.0156645	Firmicutes	Bacilli	Lactobacillales	Lactobacillaceae	Lactobacillus	---
OTU_40	7477	6328	-2696.69	ZI-NegBin	0.00324055	0.0505525	Proteobacteria	Epsilonproteobacteria	Campylobacterales	Helicobacteraceae	Helicobacter	---
OTU_1160	3720	4704	-2119.5	NegBin	0.000181078	0.00823905	Firmicutes	Bacilli	Lactobacillales	Lactobacillaceae	Lactobacillus	---
OTU_342	4	27	-13.25	Poisson	9.65581e-14	5.27207e-11	Firmicutes	Clostridia	Clostridiales	---	---	---
OTU_292	2	21	-10.375	Poisson	2.13109e-09	5.81787e-07	Firmicutes	Clostridia	Clostridiales	Lachnospiraceae	---	---
OTU_1063	19	19	-8.3125	ZI-NegBin	0.000122473	0.0062084	Firmicutes	Bacilli	Lactobacillales	Lactobacillaceae	Lactobacillus	---
OTU_325	2	16	-7.875	NegBin	8.65989e-06	0.000675471	Firmicutes	Clostridia	Clostridiales	---	---	---
OTU_794	9	11	-4.9375	Poisson	3.91738e-07	4.27778e-05	Firmicutes	Clostridia	Clostridiales	Lachnospiraceae	---	---
OTU_306	5	9	-4.1875	Poisson	1.73627e-06	0.000158	Bacteroidetes	Bacteroidia	Bacteroidales	Rikenellaceae	---	---
OTU_1049	1	5	-2.4375	Poisson	0.00075861	0.0195852	Firmicutes	Bacilli	Lactobacillales	Lactobacillaceae	Lactobacillus	---
