# Supplementary material for: A20 in dendritic cells restrains intestinal anti-bacterial peptide expression and preserves commensal homeostasis
Source: PLoS One. 2019 Jul 11;14(7):e0218999. doi: 10.1371/journal.pone.0218999 (PMC6622485; doi:10.1371/journal.pone.0218999)
Supplement: S3 Table — Between groups comparison of mean relative abundance of microbial taxa in age matched lymphocyte deficient RAG-1-/- mice bearing either A20 deficient or A20 competent DCs. Taxa enriched in A20dDC RAG-1-/- mice are shown above. Taxa enriched in control (Cre-) mice are shown below. (XLSX) [file pone.0218999.s005.xlsx]

## Sheet: Rag KO background
Supplemental Fig. 5. Taxa significantly enriched in 6 month old A20dDC RAG-1-/- mice compared with control A20FL/FL (Cre-) RAG-1-/- mice. Between groups comparison of mean relative abundance
Enriched in A20dDC Rag -/-
OTU ID	Total Reads (A20dDC)	Total Reads (Cre-)	Mean Read Difference (A20dDC minus Cre-)	Best Model	Best Model p value	Best Model q value	Phylum	Class	Order	Family	Genus	Species
OTU_35	15015	2347	1851.62	NegBin	0.00242092	0.018487	Firmicutes	Clostridia	Clostridiales	Lachnospiraceae	---	---
OTU_5	13990	3585	1550.45	NegBin	0.00421618	0.029679	Firmicutes	Bacilli	Lactobacillales	Lactobacillaceae	Lactobacillus	---
OTU_13	10067	6049	682.018	Poisson	0	0	Bacteroidetes	Bacteroidia	Bacteroidales	S24-7	---	---
OTU_1160	4491	1021	513.946	NegBin	0.0103287	0.0578407	Firmicutes	Bacilli	Lactobacillales	Lactobacillaceae	Lactobacillus	---
OTU_132	1929	77	265.946	ZI-NegBin	0.00121923	0.0105947	Firmicutes	Erysipelotrichi	Erysipelotrichales	Erysipelotrichaceae	Coprobacillus	---
OTU_53	1557	417	170.304	NegBin	0.00303895	0.0221976	Proteobacteria	Epsilonproteobacteria	Campylobacterales	Helicobacteraceae	Helicobacter	---
OTU_178	1064	180	129.5	ZI-NegBin	0.000637683	0.00655902	Tenericutes	Mollicutes	Mycoplasmatales	Mycoplasmataceae	---	---
OTU_64	1371	606	120.107	NegBin	0.0155512	0.0790834	Firmicutes	Clostridia	Clostridiales	Ruminococcaceae	---	---
OTU_240	1487	868	103.929	NegBin	0.0202539	0.0972186	Firmicutes	Clostridia	Clostridiales	---	---	---
OTU_296	800	200	89.2857	ZI-NegBin	0.00212131	0.0164483	Firmicutes	Clostridia	Clostridiales	---	---	---
OTU_185	574	47	76.125	NegBin	0.000894374	0.00819571	Verrucomicrobia	Opitutae	HA64	---	---	---
OTU_59	737	254	73.5357	NegBin	0.00132353	0.0111176	Actinobacteria	Coriobacteriia	Coriobacteriales	Coriobacteriaceae	Adlercreutzia	---
OTU_1011	342	91	37.4821	NegBin	0.00860698	0.0504409	Firmicutes	Bacilli	Lactobacillales	Lactobacillaceae	Lactobacillus	---
OTU_188	257	32	32.7143	ZI-NegBin	5.15e-07	1.62e-05	Firmicutes	Clostridia	Clostridiales	Lachnospiraceae	---	---
OTU_141	205	39	24.4107	ZI-NegBin	5.48e-12	5.53e-10	Firmicutes	Clostridia	Clostridiales	---	---	---
OTU_148	169	22	21.3929	NegBin	2.27e-05	0.000440234	Actinobacteria	Coriobacteriia	Coriobacteriales	Coriobacteriaceae	Adlercreutzia	---
OTU_878	166	44	18.2143	NegBin	0.000730347	0.00721755	Firmicutes	Clostridia	Clostridiales	---	---	---
OTU_184	143	20	17.9286	NegBin	8.89e-06	0.000203689	Firmicutes	Bacilli	Lactobacillales	Streptococcaceae	Streptococcus	---
OTU_524	132	28	15.3571	NegBin	0.000310552	0.00355892	Firmicutes	Clostridia	Clostridiales	---	---	---
OTU_1028	149	50	15.0357	NegBin	0.00577594	0.036849	Proteobacteria	Epsilonproteobacteria	Campylobacterales	Helicobacteraceae	Flexispira	---
OTU_461	87	6	11.6786	ZI-NegBin	0.000693792	0.00699343	Firmicutes	Clostridia	Clostridiales	Ruminococcaceae	---	---
OTU_281	82	11	10.3393	NegBin	0.00168174	0.0136709	Firmicutes	Clostridia	Clostridiales	Ruminococcaceae	---	---
OTU_509	80	10	10.1786	NegBin	0.0117831	0.0631776	Firmicutes	Clostridia	Clostridiales	Lachnospiraceae	[Ruminococcus]	gnavus
OTU_239	73	20	7.92857	ZI-NegBin	0.00667091	0.0415079	Unassigned	---	---	---	---	---
OTU_1049	52	2	7.17857	NegBin	0.000828772	0.00803272	Firmicutes	Bacilli	Lactobacillales	Lactobacillaceae	Lactobacillus	---
OTU_552	68	30	5.96429	ZI-NegBin	0.0080949	0.047998	Firmicutes	Clostridia	Clostridiales	Lachnospiraceae	Coprococcus	---
OTU_348	49	17	4.875	ZI-NegBin	0.00624466	0.0393414	Firmicutes	Clostridia	Clostridiales	Lachnospiraceae	---	---
OTU_662	31	3	4.05357	NegBin	0.00441652	0.029679	Firmicutes	Clostridia	Clostridiales	Lachnospiraceae	---	---
OTU_199	34	11	3.48214	ZI-NegBin	1.73e-07	6.23e-06	Firmicutes	Clostridia	Clostridiales	---	---	---
OTU_237	31	11	3.05357	NegBin	0.0105785	0.0585887	Firmicutes	Clostridia	Clostridiales	Lachnospiraceae	---	---
OTU_1174	21	4	2.5	ZI-NegBin	0.00283102	0.0209828	Proteobacteria	Gammaproteobacteria	Pasteurellales	Pasteurellaceae	---	---
OTU_37	17	1	2.30357	ZI-NegBin	0.00945747	0.0541655	Firmicutes	Bacilli	Lactobacillales	Streptococcaceae	Streptococcus	---
OTU_813	19	4	2.21429	NegBin	0.011517	0.0624145	Firmicutes	Clostridia	Clostridiales	---	---	---
OTU_855	16	3	1.91071	ZI-NegBin	0.000446682	0.00469016	Unassigned	---	---	---	---	---
OTU_3	14	2	1.75	ZI-NegBin	0.00941368	0.0541655	Proteobacteria	Gammaproteobacteria	Pasteurellales	Pasteurellaceae	Aggregatibacter	pneumotropica
OTU_1027	22	13	1.51786	ZI-NegBin	7.78e-05	0.00122111	Bacteroidetes	Bacteroidia	Bacteroidales	Porphyromonadaceae	Parabacteroides	distasonis
OTU_200	22	16	1.14286	ZI-NegBin	0.0174815	0.0865562	Firmicutes	Clostridia	Clostridiales	Ruminococcaceae	Ruminococcus	---
OTU_308	11	4	1.07143	ZI-NegBin	0.00437567	0.029679	Firmicutes	Clostridia	Clostridiales	Lachnospiraceae	---	---
OTU_156	20	19	0.482143	ZI-NegBin	0.00033538	0.00373177	Firmicutes	Clostridia	Clostridiales	Ruminococcaceae	Ruminococcus	---
Enriched in Cre- Rag -/-
OTU ID	Total Reads (A20dDC)	Total Reads (Cre-)	Mean Read Difference (A20dDC minus Cre-)	Best Model	Best Model p value	Best Model q value	Phylum	Class	Order	Family	Genus	Species
OTU_17	3903	14198	-1217.18	ZI-NegBin	0.00127359	0.0108795	Bacteroidetes	Bacteroidia	Bacteroidales	S24-7	---	---
OTU_78	171	9256	-1132.57	NegBin	4.3e-05	0.000774734	Bacteroidetes	Bacteroidia	Bacteroidales	[Paraprevotellaceae]	Paraprevotella	---
OTU_31	694	6504	-713.857	ZI-NegBin	2.82e-06	7.49e-05	Bacteroidetes	Bacteroidia	Bacteroidales	S24-7	---	---
OTU_21	794	5994	-635.821	NegBin	0.0156621	0.0790834	Proteobacteria	Alphaproteobacteria	Rickettsiales	---	---	---
OTU_46	956	4169	-384.554	ZI-NegBin	3.34e-07	1.12e-05	Bacteroidetes	Bacteroidia	Bacteroidales	S24-7	---	---
OTU_22	2093	5391	-374.875	ZI-NegBin	0.00440951	0.029679	Bacteroidetes	Bacteroidia	Bacteroidales	S24-7	---	---
OTU_45	695	3715	-365.089	ZI-NegBin	0.00173267	0.0138614	Bacteroidetes	Bacteroidia	Bacteroidales	S24-7	---	---
OTU_49	32	1931	-236.804	ZI-NegBin	2.63e-12	3.31e-10	Bacteroidetes	Bacteroidia	Bacteroidales	S24-7	---	---
OTU_30	25	1498	-183.679	ZI-NegBin	8e-05	0.00122111	Bacteroidetes	Bacteroidia	Bacteroidales	S24-7	---	---
OTU_52	323	1652	-160.357	NegBin	0.00803066	0.047998	Firmicutes	Clostridia	Clostridiales	---	---	---
OTU_952	145	1008	-105.286	NegBin	0.00198899	0.0156633	Firmicutes	Clostridia	Clostridiales	---	---	---
OTU_73	253	1119	-103.732	ZI-NegBin	1.02e-06	3.03e-05	Bacteroidetes	Bacteroidia	Bacteroidales	S24-7	---	---
OTU_57	947	1741	-82.3393	ZI-NegBin	0.000123596	0.00177979	Firmicutes	Clostridia	Clostridiales	Lachnospiraceae	---	---
OTU_60	10	592	-72.5714	NegBin	1.35e-08	6.79e-07	Bacteroidetes	Bacteroidia	Bacteroidales	S24-7	---	---
OTU_40	46	633	-72.5536	NegBin	0.000279012	0.00334814	Proteobacteria	Epsilonproteobacteria	Campylobacterales	Helicobacteraceae	Helicobacter	---
OTU_86	36	567	-65.7321	ZI-NegBin	9.98e-11	6.29e-09	Bacteroidetes	Bacteroidia	Bacteroidales	Porphyromonadaceae	Parabacteroides	---
OTU_270	48	546	-61.3929	NegBin	0.000215374	0.00285653	Firmicutes	Clostridia	Clostridiales	Ruminococcaceae	Ruminococcus	---
OTU_71	99	567	-56.7321	ZI-NegBin	0.00975173	0.0552233	Bacteroidetes	Bacteroidia	Bacteroidales	[Odoribacteraceae]	Odoribacter	---
OTU_144	23	347	-40.0893	NegBin	0.000310699	0.00355892	Firmicutes	Clostridia	Clostridiales	---	---	---
OTU_143	145	481	-39.4107	ZI-NegBin	3.75e-11	2.73e-09	Bacteroidetes	Bacteroidia	Bacteroidales	S24-7	---	---
OTU_498	7	276	-33.5	NegBin	3.37e-06	8.5e-05	Firmicutes	Erysipelotrichi	Erysipelotrichales	Erysipelotrichaceae	Allobaculum	---
OTU_101	130	401	-31.5536	ZI-NegBin	0.0001314	0.00183959	Firmicutes	Clostridia	Clostridiales	Ruminococcaceae	Oscillospira	---
OTU_946	89	354	-31.5357	NegBin	0.0154056	0.0790834	Proteobacteria	Deltaproteobacteria	Desulfovibrionales	Desulfovibrionaceae	Desulfovibrio	---
OTU_264	1	236	-29.3571	NegBin	0.00022898	0.00295912	Proteobacteria	Alphaproteobacteria	RF32	---	---	---
OTU_146	86	328	-28.7143	ZI-NegBin	0.00106388	0.00940693	Bacteroidetes	Bacteroidia	Bacteroidales	S24-7	---	---
OTU_191	4	207	-25.3036	NegBin	0.000406544	0.00435954	Firmicutes	Clostridia	Clostridiales	[Mogibacteriaceae]	---	---
OTU_360	16	210	-23.9643	ZI-NegBin	1.48e-06	4.13e-05	Bacteroidetes	Bacteroidia	Bacteroidales	S24-7	---	---
OTU_1040	112	318	-23.75	ZI-NegBin	0.00251298	0.0189036	Bacteroidetes	Bacteroidia	Bacteroidales	S24-7	---	---
OTU_152	82	283	-23.6607	ZI-NegBin	6.58e-08	2.76e-06	Firmicutes	Clostridia	Clostridiales	Ruminococcaceae	Oscillospira	---
OTU_591	41	234	-23.3929	ZI-NegBin	0.00086542	0.00819571	Actinobacteria	Coriobacteriia	Coriobacteriales	Coriobacteriaceae	Adlercreutzia	---
OTU_214	6	179	-21.5179	NegBin	4.43e-06	0.000106324	Firmicutes	Clostridia	Clostridiales	---	---	---
OTU_127	1	157	-19.4821	ZI-NegBin	2.06e-05	0.000433496	Firmicutes	Clostridia	Clostridiales	Lachnospiraceae	Coprococcus	---
OTU_235	2	158	-19.4643	ZI-NegBin	5.6e-05	0.000940232	Actinobacteria	Coriobacteriia	Coriobacteriales	Coriobacteriaceae	Adlercreutzia	---
OTU_918	47	202	-18.5357	ZI-NegBin	0.0175173	0.0865562	Actinobacteria	Actinobacteria	Bifidobacteriales	Bifidobacteriaceae	Bifidobacterium	---
OTU_177	53	198	-17.1786	ZI-NegBin	0.00719122	0.0436672	Firmicutes	Clostridia	Clostridiales	Ruminococcaceae	---	---
OTU_159	36	177	-16.9821	ZI-NegBin	0.000340598	0.00373177	Firmicutes	Clostridia	Clostridiales	Ruminococcaceae	---	---
OTU_97	1	130	-16.1071	ZI-NegBin	4.98e-05	0.000865594	Firmicutes	Clostridia	Clostridiales	---	---	---
OTU_137	7	136	-16	ZI-NegBin	1.75e-14	2.94e-12	Actinobacteria	Coriobacteriia	Coriobacteriales	Coriobacteriaceae	---	---
OTU_160	3	129	-15.6964	ZI-NegBin	0.00437481	0.029679	Bacteroidetes	Bacteroidia	Bacteroidales	S24-7	---	---
OTU_546	10	127	-14.4464	ZI-NegBin	2.38e-08	1.09e-06	Firmicutes	Clostridia	Clostridiales	---	---	---
OTU_818	5	119	-14.1607	NegBin	1.26e-07	4.89e-06	Bacteroidetes	Bacteroidia	Bacteroidales	S24-7	---	---
OTU_157	11	115	-12.8036	ZI-NegBin	1.11e-05	0.000243604	Firmicutes	Clostridia	Clostridiales	Ruminococcaceae	---	---
OTU_194	28	119	-10.875	ZI-NegBin	0.00147889	0.012219	Bacteroidetes	Bacteroidia	Bacteroidales	S24-7	---	---
OTU_222	24	113	-10.6964	ZI-NegBin	1.22e-08	6.79e-07	Firmicutes	Clostridia	Clostridiales	Ruminococcaceae	---	---
OTU_253	17	97	-9.69643	ZI-NegBin	3.8e-11	2.73e-09	Bacteroidetes	Bacteroidia	Bacteroidales	S24-7	---	---
OTU_193	13	92	-9.64286	NegBin	0.0182805	0.0894504	Firmicutes	Clostridia	Clostridiales	---	---	---
OTU_508	17	96	-9.57143	ZI-NegBin	0.00458512	0.0304066	Firmicutes	Erysipelotrichi	Erysipelotrichales	Erysipelotrichaceae	Allobaculum	---
OTU_690	52	136	-9.57143	ZI-NegBin	0.0197075	0.0955056	Firmicutes	Clostridia	Clostridiales	Ruminococcaceae	Oscillospira	---
OTU_639	28	101	-8.625	ZI-NegBin	0.000103425	0.00153312	Firmicutes	Clostridia	Clostridiales	---	---	---
OTU_175	14	82	-8.25	ZI-NegBin	0.00102661	0.00923947	Firmicutes	Clostridia	Clostridiales	---	---	---
OTU_208	35	104	-8	ZI-NegBin	0.0134846	0.070794	Bacteroidetes	Bacteroidia	Bacteroidales	S24-7	---	---
OTU_735	1	65	-7.98214	NegBin	0.000250368	0.0030777	Bacteroidetes	Bacteroidia	Bacteroidales	S24-7	---	---
OTU_915	5	69	-7.91071	ZI-NegBin	0.000250125	0.0030777	Proteobacteria	Alphaproteobacteria	Rickettsiales	---	---	---
OTU_219	13	78	-7.89286	ZI-NegBin	2.26e-05	0.000440234	Firmicutes	Clostridia	Clostridiales	---	---	---
OTU_1060	31	90	-6.82143	ZI-NegBin	0.00467216	0.0305814	Firmicutes	Clostridia	Clostridiales	---	---	---
OTU_168	1	46	-5.60714	NegBin	0.0108589	0.0594881	Firmicutes	Clostridia	Clostridiales	---	---	---
OTU_204	4	48	-5.42857	ZI-NegBin	2.9e-05	0.000540766	Firmicutes	Clostridia	Clostridiales	Ruminococcaceae	Ruminococcus	---
OTU_1070	20	61	-4.76786	Poisson	0.000139206	0.00189621	Bacteroidetes	Bacteroidia	Bacteroidales	S24-7	---	---
OTU_181	13	52	-4.64286	ZI-NegBin	0.00332162	0.0239157	Firmicutes	Clostridia	Clostridiales	---	---	---
OTU_755	15	54	-4.60714	NegBin	0.00690359	0.0424318	Bacteroidetes	Bacteroidia	Bacteroidales	S24-7	---	---
OTU_809	15	50	-4.10714	ZI-NegBin	0.0120243	0.0637919	Firmicutes	Clostridia	Clostridiales	---	---	---
OTU_304	9	43	-4.08929	ZI-NegBin	0.0206365	0.0981206	Firmicutes	Clostridia	Clostridiales	---	---	---
OTU_716	31	68	-4.07143	ZI-NegBin	0.00487181	0.0314794	Bacteroidetes	Bacteroidia	Bacteroidales	S24-7	---	---
OTU_234	10	43	-3.94643	ZI-NegBin	6.02e-05	0.000978825	Firmicutes	Clostridia	Clostridiales	Peptococcaceae	---	---
OTU_147	40	69	-2.91071	ZI-NegBin	1.32e-16	3.34e-14	Firmicutes	Clostridia	Clostridiales	---	---	---
OTU_1093	1	23	-2.73214	NegBin	0.0156912	0.0790834	Bacteroidetes	Bacteroidia	Bacteroidales	Bacteroidaceae	Bacteroides	uniformis
OTU_242	9	32	-2.71429	ZI-NegBin	0.000879123	0.00819571	Firmicutes	Clostridia	Clostridiales	---	---	---
